# Supplementary material for: Activity of Patchouli and Tea Tree Essential Oils against Staphylococci Isolated from Pyoderma in Dogs and Their Synergistic Potential with Gentamicin and Enrofloxacin
Source: Animals (Basel). 2023 Apr 7;13(8):1279. doi: 10.3390/ani13081279 (PMC10134980; doi:10.3390/ani13081279)
Supplement: Supplementary file 1 [file animals-13-01279-s001.zip]

Archive with 1 entries (1 files):
- animals-2274255-supplementary.pdf
